# Supplementary material for: Bestatin, A Pluripotent Immunomodulatory Small Molecule, Drives Robust and Long-Lasting Immune Responses as an Adjuvant in Viral Vaccines
Source: Vaccines (Basel). 2023 Nov 4;11(11):1690. doi: 10.3390/vaccines11111690 (PMC10675184; doi:10.3390/vaccines11111690)
Supplement: Supplementary file 1 [file vaccines-11-01690-s001.zip]

Archive with 1 entries (1 files):
- vaccines-2644514-supplementary.pdf
